# Supplementary material for: Trapping Charge Mechanism in Hv1 Channels (CiHv1)
Source: Int J Mol Sci. 2023 Dec 28;25(1):426. doi: 10.3390/ijms25010426 (PMC10779229; doi:10.3390/ijms25010426)
Supplement: Supplementary file 1 [file ijms-25-00426-s001.zip]

Archive with 1 entries (1 files):
- ijms-2757537-supplementary.pdf
